# Supplementary material for: Orchard Microclimate Control as a Way to Prevent Kiwifruit Decline Syndrome Onset
Source: Plants (Basel). 2025 Mar 28;14(7):1049. doi: 10.3390/plants14071049 (PMC11991025; doi:10.3390/plants14071049)
Supplement: Supplementary file 1 [file plants-14-01049-s001.zip]

Archive with 1 entries (1 files):
- plants-3538687-supplementary.pdf
